# Supplementary material for: CYP1B1 Augments the Mesenchymal, Claudin-Low, and Chemoresistant Phenotypes of Triple-Negative Breast Cancer Cells
Source: Int J Mol Sci. 2022 Aug 26;23(17):9670. doi: 10.3390/ijms23179670 (PMC9456208; doi:10.3390/ijms23179670)
Supplement: Supplementary file 1 [file ijms-23-09670-s001.zip]

Archive with 1 entries (1 files):
- ijms-1877082-supplementary.pdf
